# Supplementary material for: The Evaluation of Lipid-Lowering Treatment in Patients with Acute Coronary Syndrome in a Hungarian Invasive Centre in 2015, 2017, and during the COVID-19 Pandemic—The Comparison of the Achieved LDL-Cholesterol Values Calculated with Friedewald and Martin–Hopkins Methods
Source: J Clin Med. 2024 Jun 11;13(12):3398. doi: 10.3390/jcm13123398 (PMC11204367; doi:10.3390/jcm13123398)
Supplement: Supplementary file 1 [file jcm-13-03398-s001.zip]

Archive with 2 entries (2 files):
- Supplementary Figure S1.pdf
- Supplementary Table S1_acs_r2.pdf
